# Supplementary material for: Epitaxial Growth of Uniform Single-Layer and Bilayer Graphene with Assistance of Nitrogen Plasma
Source: Nanomaterials (Basel). 2021 Nov 26;11(12):3217. doi: 10.3390/nano11123217 (PMC8706778; doi:10.3390/nano11123217)
Supplement: Supplementary file 1 [file nanomaterials-11-03217-s001.zip]

Archive with 1 entries (1 files):
- nanomaterials-1451490-supplementary.pdf
